# Supplementary material for: The introduction and spread of rye (Secale cereale) in the Iberian Peninsula
Source: PLoS One. 2023 May 10;18(5):e0284222. doi: 10.1371/journal.pone.0284222 (PMC10171662; doi:10.1371/journal.pone.0284222)
Supplement: S1 Table — (XLSX) [file pone.0284222.s002.xlsx]

## Sheet: S1 Table
	Site	Town/Municipality	Parish/District/Province	Iberian Sector	Country	Type of remain	Number/Abundance	Period	Number (Fig. 1)	References
	Carrer dels Bafart (INT-46)	Lleida	Lleida	Northeast	Spain	Grain	7	Late Antiquity (Late Roman)	7	[54]
	Vilauba	Camós	Girona	Northeast	Spain	Grain	4	Late Antiquity (Late Roman)	2	[53, 55]
							11	Late Antiquity (Visigothic)		[55]
	Els Mallols	Cerdanyola del Vallès	Barcelona	Northeast	Spain	Grain	1	Late Antiquity	4	[57]
	Can Gelats	Aiguaviva	Girona	Northeast	Spain	Grain	N/A	Late Antiquity	1	[61]
	Camp Vermell	Sant Julià de Lòria	Sant Julià de Lòria	Northeast	Andorra	Grain	97	Late Antiquity (Visigothic)	5	[60]
							2	Medieval
	Bovalar	Serós	Lleida	Northeast	Spain	Grain	More or less abundantly	Late Antiquity (Visigothic)	8	[54, 56, 61]
	Los Pozos de Bureta	Bureta	Zaragoza	Northeast	Spain	Grain	20	Late Antiquity (Visigothic)	12	[64]
						Chaff	5
	Roc d´ Enclar	Santa Coloma	Andorra la Velha	Northeast	Andorra	Grain	Abundant	Late Antiquity (Visigothic)	6	[58]
	Las Sillas	Lalueza	Huesca	Northeast	Spain	Grain/Chaff	82	Medieval (Islamic)	9	[62]
	La Mora Encantada	Bulbuente	Zaragoza	Northeast	Spain	Grain	22	Medieval (Islamic)	15	[64]
						Chaff	79
	El Quemao	Sarrión	Turuel	Northeast	Spain	Grain	64	Medieval (Islamic)	10	[64]
						Chaff	119
	Cabezo de la Cisterna	Alba del Campo	Turuel	Northeast	Spain	Grain	5	Medieval (Islamic)	11	[64]
						Chaff	6
	l’Esquerda	Les Masies de Roda	Barcelona	Northeast	Spain	Grain	±10	Medieval	3	[59]
	Palacio de Bulbuente	Bulbuente	Zaragoza	Northeast	Spain	Grain	1.045	Medieval (Christian)	14	[64]
						Chaff	368
	Casa Conventual de Ambel	Bulbuente	Zaragoza	Northeast	Spain	Grain	1	Medieval (Christian)	13	[64]
	Gasteiz	Vitoria-Gasteiz	Álava	Northern	Spain	Grain	155	Medieval	16	[65]
	Gózquez	San Martín de la Vega	Madrid	Central	Spain	Grain	36	Late Antiquity (Visigothic)	17	[66]
						Chaff	47
	Melque	S. Martín de Montalbán	Toledo	Central	Spain	Grain	70	Medieval (Islamic)	18	[67]
	Albalat	Romangordo	Cáceres	Central	Spain	Grain	1 cf.	Medieval (Islamic)	19	[68]
						Chaff	136
	Castelo de Silves	Silves	Faro	Southern	Spain	Grain	Rare	Medieval (Islamic)	33	[69]
	Senhora do Barrocal	Sátão	Viseu	Western	Portugal	Grain	48.237	Medieval	25	[141]
						Chaff	1.712
	São Gens	Celorico da Beira	Guarda	Western	Portugal	Grain	27	Medieval	24	[142]
	Convento de São Francisco de Santarém	Santarém	Santarém	Western	Portugal	Grain	27	Medieval	36	[143]
	Quinta da Torrinha	Góis	Coimbra	Western	Portugal	Grain	6	Medieval	27	[144]
	"Casa Romana" (Roman house) of the Castro de São Domingos	Lousada	Porto	Northwest	Portugal	Grain	6	Iron Age	31	[99]
						Chaff	6
						Grain	3	Late Antiquity
						Chaff	43
	Castelo Pequeno de Santigoso	A Mezquita	Ourense	Northwest	Spain	Grain	2.555	Iron Age	23	Unpublished
						Chaff	513
	Crastoeiro	Mondim de Basto	Vila Real	Northwest	Portugal	Grain	624	Iron Age/Early Roman	26	[74]
						Chaff	7
	Cruito	Baião	Porto	Northwest	Portugal	Grain	13	Late Iron Age/Early Roman	28	[100]
	Freixo/Tongobriga	Marco de Canaveses	Porto	Northwest	Portugal	Grain	4	Iron Age/Early Roman	30	[101], Unpublished
						Grain	1	Late Antiquity (Late Roman)		[101]
						Grain	10	Late Antiquity
	Castro de Guifões	Matosinhos	Porto	Northwest	Portugal	Grain	28	Late Antiquity	38	[131]
						Chaff	14
	Cabeço da Grincha	Mogadouro	Bragança	Northwest	Portugal	Grain	1	Roman	21	[130]
	Castro de Astariz	Ourense	Galiza	Northwest	Spain	Grain	1	Late Antiquity (Late Roman)	29	Unpublished
	Monte Mozinho	Penafiel	Porto	Northwest	Portugal	Grain	47	Late Antiquity (Late Roman)	32	[70]
						Grain	505	Late Antiquity		[70, 127]
						Chaff	1.171
	Castelo de Crestuma	Vila Nova de Gaia	Porto	Northwest	Portugal	Grain	11	Late Antiquity	34	Unpublished
	Castro S. João das Arribas	Miranda do Douro	Bragança	Northwest	Portugal	Grain	49.186	Late Antiquity	20	[128]
	Quinta de Crestelos	Mogadouro	Bragança	Northwest	Portugal	Grain	6	Late Antiquity	22	[129]
						Grain	1	Medieval
	Ponte do Burgo	Pontevedra	Pontevedra	Northwest	Spain	Chaff	4	Medieval	37	[71]
	A Rocha Forte	Santiago de Compostela	Pontevedra	Northwest	Spain	Grain	5	Medieval	35	[72, 73]
	S1 Table. Sites with macroremains of rye in Iberian Peninsula until the Late Medieval period (15th century CE), and the amount of both grains and chaff remains recovered in each one of them.
