# Supplementary material for: The introduction and spread of rye (Secale cereale) in the Iberian Peninsula
Source: PLoS One. 2023 May 10;18(5):e0284222. doi: 10.1371/journal.pone.0284222 (PMC10171662; doi:10.1371/journal.pone.0284222)
Supplement: S2 Table — Analysis per period, including the identification of the predominant cereal and other cereals as well. (XLSX) [file pone.0284222.s003.xlsx]

## Sheet: S2 Table
					Rye (units)
	Site	Abbreviation	Coordinates	Period	Grains	Chaff	Total	Nº fruits/seeds (units) per period	Rye %	Predominant cereal	Other cereals	References
	"Casa Romana" (Roman house) of the Castro de São Domingos	CDCR	41°16'31.50"N 8°17'45.35"W	Iron Age	6	6	12	2.183	0.5	Broomcorn millet (26.7%)	Naked wheat (14.5%), Foxtail millet (3.1%), Spelt (1.3%), Oat (1.2%), Hulled barley (<1%)	[99]
				Late Antiquity	3	43	46	333	13.8	Broomcorn millet (30.9%)	Naked wheat (6.3%), Foxtail millet (5.1%), Spelt (1.2%)
	Castelo Pequeno de Santigoso	CPS	42° 0'15.44"N 7° 0'41.16"W	Iron Age	2.555	513	3.068	5.591	54.9	Rye (54.9%)	Emmer/Spelt (12%), Spelt (5.7%), Emmer (5.2%), Naked wheat (1.2%)	Unpublished
	Crastoeiro	CRT	41°24'52.75"N 7°55'46.55"W	Iron Age/Early Roman	624	7	631	91.812	0.7	Spelt (55.1%)	Broomcorn millet (5%), Hulled barley (1.8%), Foxtail millet, Naked wheat, and Oat (<1%)	[74]
	Cruito	CRUI	41° 8'9.04"N 8° 2'12.93"W	Late Iron Age/Early Roman	13	0	13	≈170	≈7.6	Hulled and naked wheats (≈80%)	Oat (<1%)	[100]
	Freixo/Tongobriga	TONG	41° 9'54.78"N 8° 8'51.09"W	Iron Age/Early Roman	4	0	4	1,860	0.2	Broomcorn millet (21.9%)	Spelt (14.9%), Foxtail millet (9.5%), Naked wheat, Hulled barley, and Oat (<1%)	[101], Unpublished
				Late Antiquity (Late Roman)	1	0	1	25	4	Foxtail millet (56%)	Not applicable	[101]
				Late Antiquity	10	0	10	220	4.5	Foxtail millet (47.3%)	Hulled barley (2.7%), Oat (<1%)
	Castro de Guifões	GUIF	41°11'59.75"N 8°40'44.55"W	Late Antiquity	28	14	42	285	14.7	Broomcorn millet (30.2%)	Naked wheat (4.9%), Foxtail millet (2.8%), Hulled Barley (1.4%), Oat (1.1%)	[131]
	Cabeço da Grincha	CDG	41°24'7.59"N 6°48'6.20"W	Roman Period	1	0	1	1	100	Not applicable	Not applicable	[130]
	Castro de Astariz	AST	42°19'4.21"N 8° 2'12.87"W	Late Antiquity (Late Roman)	1	0	1	36	2.8	Wheat (27.8%)	Broomcorn millet (8.3%), Foxtail millet (5.6%), Oat (2.8%)	Unpublished
	Monte Mozinho	MOZ	41°8'46.86"N 8°18'40.28"W	Late Antiquity (Late Roman)	47	0	47	920	5.1	Broomcorn millet (24.7%)	Foxtail millet (19%)	[70]
				Late Antiquity	505	1.171	1.676	16.387	10.2	Rye (10.2%), and Broomcorn millet (9.7%)	Foxtail millet (5.6%), Naked wheat (4.6%), Oat (1%), Hulled Barley, and Emmer/Spelt (<1%)	[70], [127]
	Crestuma	CRES	41° 4'6.84"N 8°30'14.53"W	Late Antiquity	11	0	11	35	31.4	Rye (31.4%)	Naked wheat (8.6%), Broomcorn millet (5.7%), Oat (5.7%)	Unpublished
	Castro S. João das Arribas	CSJAMD	41°32'24.20"N 6°13'22.27"W	Late Antiquity	49.186	0	49.186	145.072	33.9	Rye (33.9%)	Naked wheat, Hulled Barley, Broomcorn millet, and Foxtail millet (all <1%)	[128]
	Quinta de Crestelos	QCREST	41°15'7.37"N 6°54'24.14"W	Late Antiquity	6	0	6	52	11.5	Broomcorn millet (26.9%)	Hulled Barley (3.9%)	[129]
				Middle Ages	1	0	1	40	2.5	Naked wheat (17.5%)	Broomcorn millet (5%), Hulled barley (2.5%)
	Senhora do Barrocal	SB	40°44'17.80"N 7°38'32.64"W	Middle Ages	48.237	1.712	49.949	154.846	32.3	Oat (33.7%), and Rye (32.3%)	Broomcorn millet (7.9%), Hulled barley (6.9%), Naked wheat (1.3%), Foxtail millet (<1%)	[141]
	Ponte do Burgo	PDB	42°26'5.45"N 8°38'41.67"W	Middle Ages	0	4	4	1.014	0.4	Broomcorn millet (77%)	Oat (<1%)	[71]
	A Rocha Forte	ARF	42°51'39.32"N 8°34'23.20"W	Middle Ages	5	0	0	269	1.9	Oat (6.7%)	Broomcorn millet (<1%)	[72, 73]
	S2 Table. Representativeness of rye in the archaeobotanical record of the 15 sites addressed in this approach. Analysis per period, including the identification of the predominant cereal and other cereals as well.
