# Supplementary material for: The introduction and spread of rye (Secale cereale) in the Iberian Peninsula
Source: PLoS One. 2023 May 10;18(5):e0284222. doi: 10.1371/journal.pone.0284222 (PMC10171662; doi:10.1371/journal.pone.0284222)
Supplement: S3 Table — The Medieval 14C date from SB was not included. All modelled ages were rounded to the nearest five years, following Bayliss and Marshall [98]. (XLSX) [file pone.0284222.s004.xlsx]

## Sheet: S5 Table
	Rye Chronology		Modelled date BCE/CE				Indices
							Amodell=86.7
							Aoverall=82.2
			68.3%		95.4%		A	C
	Iron Age/Early Roman	Boundary (Iron Age/Early Roman start)	-225	-130	-290	-60		96
		Iron Age-Early Roman KDE_Plot						99.7
		Iron Age/Early Roman_Kernel N(0,1)	-0.99	1.03	-2	2.02	99.8	99.2
		Iron Age/Early Roman_Scale U(0,1)	0.634	1	0.353	1	100	99
		R_Date ("TONG-Circular house", 2158, 21)	-200	-105	-210	-55	67.7	98.7
		R_Date ("CDCR-Pit 51", 2139, 20)	-180	-100	-200	-55	91.5	99.3
		R_Date ("CRT-Pit 18.1", 2132, 31)	-175	-55	-195	-50	104.2	99.3
		R_Date ("CPS-Utilization layer", 2120, 30)	-160	-55	-190	-45	107.2	99.6
		R_Date ("TONG-Wall", 2062, 22)	-110	-40	-160	5	99.5	99.7
		R_Date ("CRUI-Floor", 2050, 30)	-115	-1	-155	10	95.2	99.6
		R_Date("CRT-Pit 18.2", 2027, 25)	-100	-5	-155	25	78.7	99.6
		Boundary (Iron Age/Early Roman end)	-70	35	-120	110		98.9
		Interval (Iron Age/Early Roman-Roman/Late Antiquity)	160	320	55	380		98.7
	Roman/Late Antiquity	Boundary (Roman/Late Antiquity start)	180	300	90	320		98.8
		Roman/Late Antiquity KDE_Plot						100
		Roman/Late Antiquity_Kernel N(0,1)	-1	1	-2.01	1.99	100.3	99.3
		Roman/Late Antiquity_Scale N(0,1)	0.604	1	0.34	1	100	99.2
		R_Date("CDG-Oven", 1819, 23)	220	320	205	330	83	98.7
		R_Date("MOZ-Quad. structure", 1770, 30)	245	340	230	375	100.9	99.7
		R_Date("TONG-Impluvium house", 1692, 27)	345	410	255	420	100.6	99.6
		R_Date("MOZ-Oven", 1640, 30)	400	535	360	540	99.4	99.6
		R_Date("CRES-A1_1003", 1607, 26)	420	535	415	540	99.4	99.5
		R_Date("CRES-A1_469", 1557, 24)	435	565	430	575	98.8	99.8
		R_Date("CRES-A1_1010", 1538, 24)	440	585	435	600	99.5	99.4
		R_Date("CRES-E_728", 1501, 24)	560	600	540	640	101.4	99.7
		R_Date("CRES-E_734", 1471, 28)	570	635	555	645	100.2	99.6
		R_Date("CSJAMD-Vessel", 1435, 24)	595	635	580	650	94.6	99.6
		Boundary (Roman-Late Antiquity end)	605	675	590	755		98.2
	S5 Table. Table with the results of the KDE and Bayesian analysis, including only modelled data (adapted from the OxCal software (version 4.4.4.) ([87]) and applying IntCal20 calibration curve ([97])). The Medieval 14C date from SB was not included. All modelled ages were rounded to the nearest five years, following Bayliss and Marshall ([98]).
